# Supplementary material for: Mutant p53 Depletion by Novel Inhibitors for HSP40/J-Domain Proteins Derived from the Natural Compound Plumbagin
Source: Cancers (Basel). 2022 Aug 29;14(17):4187. doi: 10.3390/cancers14174187 (PMC9454493; doi:10.3390/cancers14174187)
Supplement: Supplementary file 1 [file cancers-14-04187-s001.zip]

Archive with 2 entries (2 files):
- cancers-1822168-Supplementary Figure S7.pdf
- cancers-1822168-Supplementary Figures.pdf
